# Supplementary material for: Proteome profiling identifies circulating biomarkers associated with hepatic steatosis in subjects with Prader-Willi syndrome
Source: Front Endocrinol (Lausanne). 2023 Nov 15;14:1254778. doi: 10.3389/fendo.2023.1254778 (PMC10684934; doi:10.3389/fendo.2023.1254778)
Supplement: Supplementary file 1 [file Table_1.xlsx]

## Sheet: Sheet0
Olink panel	Uniprot Entry	Entry Name	Gene Names	Protein names
Olink Target 96 Metabolism(v.3405)	Q9H6B4	CLMP	CLMP ACAM ASAM UNQ318/PRO363	CXADR-like membrane protein (Adipocyte adhesion molecule) (Coxsackie- and adenovirus receptor-like membrane protein) (CAR-like membrane protein)
Olink Target 96 Metabolism(v.3405)	Q96JA1	LRIG1	LRIG1 LIG1	Leucine-rich repeats and immunoglobulin-like domains protein 1 (LIG-1)
Olink Target 96 Metabolism(v.3405)	O95502	NPTXR	NPTXR	Neuronal pentraxin receptor
Olink Target 96 Metabolism(v.3405)	P23526	SAHH	AHCY SAHH	Adenosylhomocysteinase (AdoHcyase) (EC 3.13.2.1) (S-adenosyl-L-homocysteine hydrolase)
Olink Target 96 Metabolism(v.3405)	P52888	THOP1	THOP1	Thimet oligopeptidase (EC 3.4.24.15) (Endopeptidase 24.15) (MP78)
Olink Target 96 Metabolism(v.3405)	P43234	CATO	CTSO CTSO1	Cathepsin O (EC 3.4.22.42)
Olink Target 96 Metabolism(v.3405)	Q96LA6	FCRL1	FCRL1 FCRH1 IFGP1 IRTA5	Fc receptor-like protein 1 (FcR-like protein 1) (FcRL1) (Fc receptor homolog 1) (FcRH1) (IFGP family protein 1) (hIFGP1) (Immune receptor translocation-associated protein 5) (CD antigen CD307a)
Olink Target 96 Metabolism(v.3405)	Q04900	MUC24	CD164	Sialomucin core protein 24 (MUC-24) (Endolyn) (Multi-glycosylated core protein 24) (MGC-24) (MGC-24v) (CD antigen CD164)
Olink Target 96 Metabolism(v.3405)	P20711	DDC	DDC AADC	Aromatic-L-amino-acid decarboxylase (AADC) (EC 4.1.1.28) (DOPA decarboxylase) (DDC)
Olink Target 96 Metabolism(v.3405)	Q9NPH0	PPA6	ACP6 ACPL1 LPAP UNQ205/PRO231	Lysophosphatidic acid phosphatase type 6 (EC 3.1.3.2) (Acid phosphatase 6, lysophosphatidic) (Acid phosphatase-like protein 1) (PACPL1)
Olink Target 96 Metabolism(v.3405)	Q03403	TFF2	TFF2 SML1	Trefoil factor 2 (Spasmolysin) (Spasmolytic polypeptide) (SP)
Olink Target 96 Metabolism(v.3405)	P25815	S100P	S100P S100E	Protein S100-P (Migration-inducing gene 9 protein) (MIG9) (Protein S100-E) (S100 calcium-binding protein P)
Olink Target 96 Metabolism(v.3405)	O15123	ANGP2	ANGPT2	Angiopoietin-2 (ANG-2)
Olink Target 96 Metabolism(v.3405)	Q9Y5K6	CD2AP	CD2AP	CD2-associated protein (Adapter protein CMS) (Cas ligand with multiple SH3 domains)
Olink Target 96 Metabolism(v.3405)	O43827	ANGL7	ANGPTL7 CDT6 UNQ313/PRO356	Angiopoietin-related protein 7 (Angiopoietin-like factor) (Angiopoietin-like protein 7) (Cornea-derived transcript 6 protein)
Olink Target 96 Metabolism(v.3405)	Q9NY25	CLC5A	CLEC5A CLECSF5 MDL1	C-type lectin domain family 5 member A (C-type lectin superfamily member 5) (Myeloid DAP12-associating lectin 1) (MDL-1)
Olink Target 96 Metabolism(v.3405)	Q9GZM7	TINAL	TINAGL1 GIS5 LCN7 OLRG2 TINAGL PP6614 PSEC0088 UNQ204/PRO230	Tubulointerstitial nephritis antigen-like (Glucocorticoid-inducible protein 5) (Oxidized LDL-responsive gene 2 protein) (OLRG-2) (Tubulointerstitial nephritis antigen-related protein) (TIN Ag-related protein) (TIN-Ag-RP)
Olink Target 96 Metabolism(v.3405)	P35754	GLRX1	GLRX GRX	Glutaredoxin-1 (Thioltransferase-1) (TTase-1)
Olink Target 96 Metabolism(v.3405)	P09104	ENOG	ENO2	Gamma-enolase (EC 4.2.1.11) (2-phospho-D-glycerate hydro-lyase) (Enolase 2) (Neural enolase) (Neuron-specific enolase) (NSE)
Olink Target 96 Metabolism(v.3405)	O95544	NADK	NADK	NAD kinase (EC 2.7.1.23) (Poly(P)/ATP NAD kinase)
Olink Target 96 Metabolism(v.3405)	Q9UBU3	GHRL	GHRL MTLRP UNQ524/PRO1066	Appetite-regulating hormone (Growth hormone secretagogue) (Growth hormone-releasing peptide) (Motilin-related peptide) (Protein M46) [Cleaved into: Ghrelin-27; Ghrelin-28 (Ghrelin); Obestatin]
Olink Target 96 Metabolism(v.3405)	P50452	SPB8	SERPINB8 PI8	Serpin B8 (Cytoplasmic antiproteinase 2) (CAP-2) (CAP2) (Peptidase inhibitor 8) (PI-8)
Olink Target 96 Metabolism(v.3405)	P35237	SPB6	SERPINB6 PI6 PTI	Serpin B6 (Cytoplasmic antiproteinase) (CAP) (Peptidase inhibitor 6) (PI-6) (Placental thrombin inhibitor)
Olink Target 96 Metabolism(v.3405)	Q9HBB8	CDHR5	CDHR5 MUCDHL MUPCDH UNQ2781/PRO7168	Cadherin-related family member 5 (Mu-protocadherin) (Mucin and cadherin-like protein) (Mucin-like protocadherin) (MLPCDH)
Olink Target 96 Metabolism(v.3405)	Q76M96	CCD80	CCDC80 DRO1 URB HBE245	Coiled-coil domain-containing protein 80 (Down-regulated by oncogenes protein 1) (Up-regulated in BRS-3 deficient mouse homolog)
Olink Target 96 Metabolism(v.3405)	Q9NR28	DBLOH	DIABLO SMAC	Diablo IAP-binding mitochondrial protein (Diablo homolog, mitochondrial) (Direct IAP-binding protein with low pI) (Second mitochondria-derived activator of caspase) (Smac) [Cleaved into: Diablo IAP-binding mitochondrial protein, cleaved form]
Olink Target 96 Metabolism(v.3405)	Q8N1Q1	CAH13	CA13	Carbonic anhydrase 13 (EC 4.2.1.1) (Carbonate dehydratase XIII) (Carbonic anhydrase XIII) (CA-XIII)
Olink Target 96 Metabolism(v.3405)	Q13275	SEM3F	SEMA3F	Semaphorin-3F (Sema III/F) (Semaphorin IV) (Sema IV)
Olink Target 96 Metabolism(v.3405)	O43240	KLK10	KLK10 NES1 PRSSL1	Kallikrein-10 (EC 3.4.21.-) (Normal epithelial cell-specific 1) (Protease serine-like 1)
Olink Target 96 Metabolism(v.3405)	Q9UKJ0	PILRB	PILRB FDFACT PP1551	Paired immunoglobulin-like type 2 receptor beta (Activating receptor PILR-beta) (Cell surface receptor FDFACT)
Olink Target 96 Metabolism(v.3405)	O95841	ANGL1	ANGPTL1 ANG3 ANGPT3 ARP1 PSEC0154 UNQ162/PRO188	Angiopoietin-related protein 1 (Angiopoietin-3) (ANG-3) (Angiopoietin-like protein 1)
Olink Target 96 Metabolism(v.3405)	P51693	APLP1	APLP1	Amyloid beta precursor like protein 1 (Amyloid beta (A4) precursor-like protein 1) (Amyloid-like protein 1) (APLP) (APLP-1) [Cleaved into: C30]
Olink Target 96 Metabolism(v.3405)	Q8IZP9	AGRG2	ADGRG2 GPR64 HE6 TM7LN2	Adhesion G-protein coupled receptor G2 (G-protein coupled receptor 64) (Human epididymis-specific protein 6) (He6)
Olink Target 96 Metabolism(v.3405)	P19971	TYPH	TYMP ECGF1	Thymidine phosphorylase (TP) (EC 2.4.2.4) (Gliostatin) (Platelet-derived endothelial cell growth factor) (PD-ECGF) (TdRPase)
Olink Target 96 Metabolism(v.3405)	O75791	GRAP2	GRAP2 GADS GRB2L GRID	GRB2-related adapter protein 2 (Adapter protein GRID) (GRB-2-like protein) (GRB2L) (GRBLG) (GRBX) (Grf40 adapter protein) (Grf-40) (Growth factor receptor-binding protein) (Hematopoietic cell-associated adapter protein GrpL) (P38) (Protein GADS) (SH3-SH2-SH3 adapter Mona)
Olink Target 96 Metabolism(v.3405)	A6NI73	LIRA5	LILRA5 ILT11 LILRB7 LIR9	Leukocyte immunoglobulin-like receptor subfamily A member 5 (CD85 antigen-like family member F) (Immunoglobulin-like transcript 11) (ILT-11) (Leukocyte immunoglobulin-like receptor 9) (LIR-9) (CD antigen CD85f)
Olink Target 96 Metabolism(v.3405)	P00352	AL1A1	ALDH1A1 ALDC ALDH1 PUMB1	Aldehyde dehydrogenase 1A1 (EC 1.2.1.19) (EC 1.2.1.28) (EC 1.2.1.3) (EC 1.2.1.36) (3-deoxyglucosone dehydrogenase) (ALDH-E1) (ALHDII) (Aldehyde dehydrogenase family 1 member A1) (Aldehyde dehydrogenase, cytosolic) (Retinal dehydrogenase 1) (RALDH 1) (RalDH1)
Olink Target 96 Metabolism(v.3405)	P40259	CD79B	CD79B B29 IGB	B-cell antigen receptor complex-associated protein beta chain (B-cell-specific glycoprotein B29) (Ig-beta) (Immunoglobulin-associated B29 protein) (CD antigen CD79b)
Olink Target 96 Metabolism(v.3405)	P09525	ANXA4	ANXA4 ANX4	Annexin A4 (35-beta calcimedin) (Annexin IV) (Annexin-4) (Carbohydrate-binding protein p33/p41) (Chromobindin-4) (Endonexin I) (Lipocortin IV) (P32.5) (PP4-X) (Placental anticoagulant protein II) (PAP-II) (Protein II)
Olink Target 96 Metabolism(v.3405)	P50995	ANX11	ANXA11 ANX11	Annexin A11 (56 kDa autoantigen) (Annexin XI) (Annexin-11) (Calcyclin-associated annexin 50) (CAP-50)
Olink Target 96 Metabolism(v.3405)	Q9Y286	SIGL7	SIGLEC7 AIRM1	Sialic acid-binding Ig-like lectin 7 (Siglec-7) (Adhesion inhibitory receptor molecule 1) (AIRM-1) (CDw328) (D-siglec) (QA79 membrane protein) (p75) (CD antigen CD328)
Olink Target 96 Metabolism(v.3405)	P26010	ITB7	ITGB7	Integrin beta-7 (Gut homing receptor beta subunit)
Olink Target 96 Metabolism(v.3405)	P09417	DHPR	QDPR DHPR SDR33C1	Dihydropteridine reductase (EC 1.5.1.34) (HDHPR) (Quinoid dihydropteridine reductase) (Short chain dehydrogenase/reductase family 33C member 1)
Olink Target 96 Metabolism(v.3405)	O00161	SNP23	SNAP23	Synaptosomal-associated protein 23 (SNAP-23) (Vesicle-membrane fusion protein SNAP-23)
Olink Target 96 Metabolism(v.3405)	P27695	APEX1	APEX1 APE APE1 APEX APX HAP1 REF1	DNA-(apurinic or apyrimidinic site) endonuclease (EC 3.1.11.2) (APEX nuclease) (APEN) (Apurinic-apyrimidinic endonuclease 1) (AP endonuclease 1) (APE-1) (REF-1) (Redox factor-1) [Cleaved into: DNA-(apurinic or apyrimidinic site) endonuclease, mitochondrial]
Olink Target 96 Metabolism(v.3405)	O75356	ENTP5	ENTPD5 CD39L4 PCPH	Nucleoside diphosphate phosphatase ENTPD5 (EC 3.6.1.6) (CD39 antigen-like 4) (ER-UDPase) (Ectonucleoside triphosphate diphosphohydrolase 5) (NTPDase 5) (Guanosine-diphosphatase ENTPD5) (GDPase ENTPD5) (Inosine diphosphate phosphatase ENTPD5) (Nucleoside diphosphatase) (Uridine-diphosphatase ENTPD5) (UDPase ENTPD5)
Olink Target 96 Metabolism(v.3405)	Q9H4D0	CSTN2	CLSTN2 CS2	Calsyntenin-2 (Alcadein-gamma) (Alc-gamma)
Olink Target 96 Metabolism(v.3405)	P21964	COMT	COMT	Catechol O-methyltransferase (EC 2.1.1.6)
Olink Target 96 Metabolism(v.3405)	Q15846	CLUL1	CLUL1	Clusterin-like protein 1 (Retinal-specific clusterin-like protein)
Olink Target 96 Metabolism(v.3405)	P51858	HDGF	HDGF HMG1L2	Hepatoma-derived growth factor (HDGF) (High mobility group protein 1-like 2) (HMG-1L2)
Olink Target 96 Metabolism(v.3405)	Q6WN34	CRDL2	CHRDL2 BNF1 CHL2 UNQ765/PRO1557	Chordin-like protein 2 (Breast tumor novel factor 1) (BNF-1) (Chordin-related protein 2)
Olink Target 96 Metabolism(v.3405)	P09668	CATH	CTSH CPSB	Pro-cathepsin H [Cleaved into: Cathepsin H mini chain; Cathepsin H (EC 3.4.22.16); Cathepsin H heavy chain; Cathepsin H light chain]
Olink Target 96 Metabolism(v.3405)	Q15155	NOMO1	NOMO1 PM5	BOS complex subunit NOMO1 (Nodal modulator 1) (pM5 protein)
Olink Target 96 Metabolism(v.3405)	P16083	NQO2	NQO2 NMOR2	Ribosyldihydronicotinamide dehydrogenase [quinone] (EC 1.10.5.1) (NRH dehydrogenase [quinone] 2) (NRH:quinone oxidoreductase 2) (Quinone reductase 2) (QR2)
Olink Target 96 Metabolism(v.3405)	Q9BQB4	SOST	SOST UNQ2976/PRO7455/PRO7476	Sclerostin
Olink Target 96 Metabolism(v.3405)	Q92520	FAM3C	FAM3C ILEI GS3786	Protein FAM3C (Interleukin-like EMT inducer)
Olink Target 96 Metabolism(v.3405)	Q8NBS9	TXND5	TXNDC5 TLP46 UNQ364/PRO700	Thioredoxin domain-containing protein 5 (EC 1.8.4.-) (EC 5.3.4.1) (Endoplasmic reticulum resident protein 46) (ER protein 46) (ERp46) (Thioredoxin-like protein p46)
Olink Target 96 Metabolism(v.3405)	P41236	IPP2	PPP1R2 IPP2	Protein phosphatase inhibitor 2 (IPP-2)
Olink Target 96 Metabolism(v.3405)	Q9UHL4	DPP2	DPP7 DPP2 QPP	Dipeptidyl peptidase 2 (EC 3.4.14.2) (Dipeptidyl aminopeptidase II) (Dipeptidyl peptidase 7) (Dipeptidyl peptidase II) (DPP II) (Quiescent cell proline dipeptidase)
Olink Target 96 Metabolism(v.3405)	Q86VZ4	LRP11	LRP11	Low-density lipoprotein receptor-related protein 11 (LRP-11)
Olink Target 96 Metabolism(v.3405)	Q9UHX3	AGRE2	ADGRE2 EMR2	Adhesion G protein-coupled receptor E2 (EGF-like module receptor 2) (EGF-like module-containing mucin-like hormone receptor-like 2) (CD antigen CD312)
Olink Target 96 Metabolism(v.3405)	Q6UWV6	ENPP7	ENPP7 UNQ3077/PRO9912	Ectonucleotide pyrophosphatase/phosphodiesterase family member 7 (E-NPP 7) (NPP-7) (EC 3.1.4.12) (Alkaline sphingomyelin phosphodiesterase) (Intestinal alkaline sphingomyelinase) (Alk-SMase)
Olink Target 96 Metabolism(v.3405)	Q8WTU2	SRB4D	SSC4D SRCRB4D	Scavenger receptor cysteine-rich domain-containing group B protein (Four scavenger receptor cysteine-rich domains-containing protein) (S4D-SRCRB)
Olink Target 96 Metabolism(v.3405)	Q8NI22	MCFD2	MCFD2 SDNSF	Multiple coagulation factor deficiency protein 2 (Neural stem cell-derived neuronal survival protein)
Olink Target 96 Metabolism(v.3405)	Q9BYZ8	REG4	REG4 GISP RELP	Regenerating islet-derived protein 4 (REG-4) (Gastrointestinal secretory protein) (REG-like protein) (Regenerating islet-derived protein IV) (Reg IV)
Olink Target 96 Metabolism(v.3405)	Q8NBJ7	SUMF2	SUMF2 PSEC0171 UNQ1968/PRO4500	Inactive C-alpha-formylglycine-generating enzyme 2 (Paralog of formylglycine-generating enzyme) (pFGE) (Sulfatase-modifying factor 2)
Olink Target 96 Metabolism(v.3405)	Q8WVQ1	CANT1	CANT1 SHAPY	Soluble calcium-activated nucleotidase 1 (SCAN-1) (EC 3.6.1.6) (Apyrase homolog) (Putative MAPK-activating protein PM09) (Putative NF-kappa-B-activating protein 107)
Olink Target 96 Metabolism(v.3405)	P29017	CD1C	CD1C	T-cell surface glycoprotein CD1c (CD antigen CD1c)
Olink Target 96 Metabolism(v.3405)	P22466	GALA	GAL GAL1 GALN GLNN	Galanin peptides [Cleaved into: Galanin; Galanin message-associated peptide (GMAP)]
Olink Target 96 Metabolism(v.3405)	P19022	CADH2	CDH2 CDHN NCAD	Cadherin-2 (CDw325) (Neural cadherin) (N-cadherin) (CD antigen CD325)
Olink Target 96 Metabolism(v.3405)	Q06418	TYRO3	TYRO3 BYK DTK RSE SKY TIF	Tyrosine-protein kinase receptor TYRO3 (EC 2.7.10.1) (Tyrosine-protein kinase BYK) (Tyrosine-protein kinase DTK) (Tyrosine-protein kinase RSE) (Tyrosine-protein kinase SKY) (Tyrosine-protein kinase TIF)
Olink Target 96 Metabolism(v.3405)	P46109	CRKL	CRKL	Crk-like protein
Olink Target 96 Metabolism(v.3405)	Q8WX77	IBPL1	IGFBPL1 IGFBPRP4	Insulin-like growth factor-binding protein-like 1 (IGFBP-related protein 10) (Insulin-like growth factor-binding-related protein 4) (IGFBP-rP4)
Olink Target 96 Metabolism(v.3405)	Q9BZR6	RTN4R	RTN4R NOGOR UNQ330/PRO526	Reticulon-4 receptor (Nogo receptor) (NgR) (Nogo-66 receptor)
Olink Target 96 Metabolism(v.3405)	P13611	CSPG2	VCAN CSPG2	Versican core protein (Chondroitin sulfate proteoglycan core protein 2) (Chondroitin sulfate proteoglycan 2) (Glial hyaluronate-binding protein) (GHAP) (Large fibroblast proteoglycan) (PG-M)
Olink Target 96 Metabolism(v.3405)	P09467	F16P1	FBP1 FBP	Fructose-1,6-bisphosphatase 1 (FBPase 1) (EC 3.1.3.11) (D-fructose-1,6-bisphosphate 1-phosphohydrolase 1) (Liver FBPase)
Olink Target 96 Metabolism(v.3405)	P01222	TSHB	TSHB	Thyrotropin subunit beta (Thyroid-stimulating hormone subunit beta) (TSH-B) (TSH-beta) (Thyrotropin beta chain) (Thyrotropin alfa)
Olink Target 96 Metabolism(v.3405)	P46379	BAG6	BAG6 BAT3 G3	Large proline-rich protein BAG6 (BAG family molecular chaperone regulator 6) (BCL2-associated athanogene 6) (BAG-6) (HLA-B-associated transcript 3) (Protein G3) (Protein Scythe)
Olink Target 96 Metabolism(v.3405)	Q92692	NECT2	NECTIN2 HVEB PRR2 PVRL2	Nectin-2 (Herpes virus entry mediator B) (Herpesvirus entry mediator B) (HveB) (Nectin cell adhesion molecule 2) (Poliovirus receptor-related protein 2) (CD antigen CD112)
Olink Target 96 Metabolism(v.3405)	P05089	ARGI1	ARG1	Arginase-1 (EC 3.5.3.1) (Liver-type arginase) (Type I arginase)
Olink Target 96 Metabolism(v.3405)	P40818	UBP8	USP8 KIAA0055 UBPY	Ubiquitin carboxyl-terminal hydrolase 8 (EC 3.4.19.12) (Deubiquitinating enzyme 8) (Ubiquitin isopeptidase Y) (hUBPy) (Ubiquitin thioesterase 8) (Ubiquitin-specific-processing protease 8)
Olink Target 96 Metabolism(v.3405)	Q02790	FKBP4	FKBP4 FKBP52	Peptidyl-prolyl cis-trans isomerase FKBP4 (PPIase FKBP4) (EC 5.2.1.8) (51 kDa FK506-binding protein) (FKBP51) (52 kDa FK506-binding protein) (52 kDa FKBP) (FKBP-52) (59 kDa immunophilin) (p59) (FK506-binding protein 4) (FKBP-4) (FKBP59) (HSP-binding immunophilin) (HBI) (Immunophilin FKBP52) (Rotamase) [Cleaved into: Peptidyl-prolyl cis-trans isomerase FKBP4, N-terminally processed]
Olink Target 96 Metabolism(v.3405)	P31431	SDC4	SDC4	Syndecan-4 (SYND4) (Amphiglycan) (Ryudocan core protein)
Olink Target 96 Metabolism(v.3405)	Q9NWQ8	PHAG1	PAG1 CBP PAG	Phosphoprotein associated with glycosphingolipid-enriched microdomains 1 (Csk-binding protein) (Transmembrane adapter protein PAG) (Transmembrane phosphoprotein Cbp)
Olink Target 96 Metabolism(v.3405)	Q16773	KAT1	KYAT1 CCBL1	Kynurenine--oxoglutarate transaminase 1 (EC 2.6.1.7) (Cysteine-S-conjugate beta-lyase) (EC 4.4.1.13) (Glutamine transaminase K) (GTK) (Glutamine--phenylpyruvate transaminase) (EC 2.6.1.64) (Kynurenine aminotransferase 1) (Kynurenine aminotransferase I) (KATI) (Kynurenine--oxoglutarate transaminase I)
Olink Target 96 Metabolism(v.3405)	P98082	DAB2	DAB2 DOC2	Disabled homolog 2 (Adaptor molecule disabled-2) (Differentially expressed in ovarian carcinoma 2) (DOC-2) (Differentially-expressed protein 2)
Olink Target 96 Metabolism(v.3405)	Q9NQX5	NPDC1	NPDC1	Neural proliferation differentiation and control protein 1 (NPDC-1)
Olink Target 96 Metabolism(v.3405)	Q641Q3	METRL	METRNL	Meteorin-like protein (Subfatin)
Olink Target 96 Metabolism(v.3405)	Q16820	MEP1B	MEP1B	Meprin A subunit beta (EC 3.4.24.63) (Endopeptidase-2) (Meprin B) (N-benzoyl-L-tyrosyl-P-amino-benzoic acid hydrolase subunit beta) (PABA peptide hydrolase) (PPH beta)
Olink Target 96 Metabolism(v.3405)	Q01973	ROR1	ROR1 NTRKR1	Inactive tyrosine-protein kinase transmembrane receptor ROR1 (Neurotrophic tyrosine kinase, receptor-related 1)
Olink Target 96 Metabolism(v.3405)	P12724	ECP	RNASE3 ECP RNS3	Eosinophil cationic protein (ECP) (EC 3.1.27.-) (Ribonuclease 3) (RNase 3)
Olink Target 96 Cardiometabolic(v.3604)	P42785	PCP	PRCP PCP	Lysosomal Pro-X carboxypeptidase (EC 3.4.16.2) (Angiotensinase C) (Lysosomal carboxypeptidase C) (Proline carboxypeptidase) (Prolylcarboxypeptidase) (PRCP)
Olink Target 96 Cardiometabolic(v.3604)	P00915	CAH1	CA1	Carbonic anhydrase 1 (EC 4.2.1.1) (Carbonate dehydratase I) (Carbonic anhydrase B) (CAB) (Carbonic anhydrase I) (CA-I) (Cyanamide hydratase CA1) (EC 4.2.1.69)
Olink Target 96 Cardiometabolic(v.3604)	P05362	ICAM1	ICAM1	Intercellular adhesion molecule 1 (ICAM-1) (Major group rhinovirus receptor) (CD antigen CD54)
Olink Target 96 Cardiometabolic(v.3604)	O00533	NCHL1	CHL1 CALL	Neural cell adhesion molecule L1-like protein (Close homolog of L1) [Cleaved into: Processed neural cell adhesion molecule L1-like protein]
Olink Target 96 Cardiometabolic(v.3604)	Q15582	BGH3	TGFBI BIGH3	Transforming growth factor-beta-induced protein ig-h3 (Beta ig-h3) (Kerato-epithelin) (RGD-containing collagen-associated protein) (RGD-CAP)
Olink Target 96 Cardiometabolic(v.3604)	P17813	EGLN	ENG END	Endoglin (CD antigen CD105)
Olink Target 96 Cardiometabolic(v.3604)	P55058	PLTP	PLTP	Phospholipid transfer protein (Lipid transfer protein II)
Olink Target 96 Cardiometabolic(v.3604)	P05543	THBG	SERPINA7 TBG	Thyroxine-binding globulin (Serpin A7) (T4-binding globulin)
Olink Target 96 Cardiometabolic(v.3604)	P17936	IBP3	IGFBP3 IBP3	Insulin-like growth factor-binding protein 3 (IBP-3) (IGF-binding protein 3) (IGFBP-3)
Olink Target 96 Cardiometabolic(v.3604)	P20023	CR2	CR2 C3DR	Complement receptor type 2 (Cr2) (Complement C3d receptor) (Epstein-Barr virus receptor) (EBV receptor) (CD antigen CD21)
Olink Target 96 Cardiometabolic(v.3604)	P05154	IPSP	SERPINA5 PCI PLANH3 PROCI	Plasma serine protease inhibitor (Acrosomal serine protease inhibitor) (Plasminogen activator inhibitor 3) (PAI-3) (PAI3) (Protein C inhibitor) (PCI) (Serpin A5)
Olink Target 96 Cardiometabolic(v.3604)	O75015	FCG3B	FCGR3B CD16B FCG3 FCGR3 IGFR3	Low affinity immunoglobulin gamma Fc region receptor III-B (Fc-gamma RIII-beta) (CD16-I) (Fc-gamma RIII) (Fc-gamma RIIIb) (FcRIII) (FcRIIIb) (FcR-10) (IgG Fc receptor III-1) (CD antigen CD16b)
Olink Target 96 Cardiometabolic(v.3604)	P24592	IBP6	IGFBP6 IBP6	Insulin-like growth factor-binding protein 6 (IBP-6) (IGF-binding protein 6) (IGFBP-6)
Olink Target 96 Cardiometabolic(v.3604)	P12830	CADH1	CDH1 CDHE UVO	Cadherin-1 (CAM 120/80) (Epithelial cadherin) (E-cadherin) (Uvomorulin) (CD antigen CD324) [Cleaved into: E-Cad/CTF1; E-Cad/CTF2; E-Cad/CTF3]
Olink Target 96 Cardiometabolic(v.3604)	P13501	CCL5	CCL5 D17S136E SCYA5	C-C motif chemokine 5 (EoCP) (Eosinophil chemotactic cytokine) (SIS-delta) (Small-inducible cytokine A5) (T cell-specific protein P228) (TCP228) (T-cell-specific protein RANTES) [Cleaved into: RANTES(3-68); RANTES(4-68)]
Olink Target 96 Cardiometabolic(v.3604)	Q16627	CCL14	CCL14 NCC2 SCYA14	C-C motif chemokine 14 (Chemokine CC-1/CC-3) (HCC-1/HCC-3) (HCC-1(1-74)) (NCC-2) (Small-inducible cytokine A14) [Cleaved into: HCC-1(3-74); HCC-1(4-74); HCC-1(9-74)]
Olink Target 96 Cardiometabolic(v.3604)	P22749	GNLY	GNLY LAG2 NKG5 TLA519	Granulysin (Lymphokine LAG-2) (Protein NKG5) (T-cell activation protein 519)
Olink Target 96 Cardiometabolic(v.3604)	P46531	NOTC1	NOTCH1 TAN1	Neurogenic locus notch homolog protein 1 (Notch 1) (hN1) (Translocation-associated notch protein TAN-1) [Cleaved into: Notch 1 extracellular truncation (NEXT); Notch 1 intracellular domain (NICD)]
Olink Target 96 Cardiometabolic(v.3604)	P19021	AMD	PAM	Peptidyl-glycine alpha-amidating monooxygenase (PAM) [Includes: Peptidylglycine alpha-hydroxylating monooxygenase (PHM) (EC 1.14.17.3); Peptidyl-alpha-hydroxyglycine alpha-amidating lyase (EC 4.3.2.5) (Peptidylamidoglycolate lyase) (PAL)]
Olink Target 96 Cardiometabolic(v.3604)	P04070	PROC	PROC	Vitamin K-dependent protein C (EC 3.4.21.69) (Anticoagulant protein C) (Autoprothrombin IIA) (Blood coagulation factor XIV) [Cleaved into: Vitamin K-dependent protein C light chain; Vitamin K-dependent protein C heavy chain; Activation peptide]
Olink Target 96 Cardiometabolic(v.3604)	P01034	CYTC	CST3	Cystatin-C (Cystatin-3) (Gamma-trace) (Neuroendocrine basic polypeptide) (Post-gamma-globulin)
Olink Target 96 Cardiometabolic(v.3604)	P13591	NCAM1	NCAM1 NCAM	Neural cell adhesion molecule 1 (N-CAM-1) (NCAM-1) (CD antigen CD56)
Olink Target 96 Cardiometabolic(v.3604)	Q15113	PCOC1	PCOLCE PCPE1	Procollagen C-endopeptidase enhancer 1 (Procollagen COOH-terminal proteinase enhancer 1) (PCPE-1) (Procollagen C-proteinase enhancer 1) (Type 1 procollagen C-proteinase enhancer protein) (Type I procollagen COOH-terminal proteinase enhancer)
Olink Target 96 Cardiometabolic(v.3604)	Q8NHL6	LIRB1	LILRB1 ILT2 LIR1 MIR7	Leukocyte immunoglobulin-like receptor subfamily B member 1 (LIR-1) (Leukocyte immunoglobulin-like receptor 1) (CD85 antigen-like family member J) (Immunoglobulin-like transcript 2) (ILT-2) (Monocyte/macrophage immunoglobulin-like receptor 7) (MIR-7) (CD antigen CD85j)
Olink Target 96 Cardiometabolic(v.3604)	P08581	MET	MET	Hepatocyte growth factor receptor (HGF receptor) (EC 2.7.10.1) (HGF/SF receptor) (Proto-oncogene c-Met) (Scatter factor receptor) (SF receptor) (Tyrosine-protein kinase Met)
Olink Target 96 Cardiometabolic(v.3604)	Q14767	LTBP2	LTBP2 C14orf141 LTBP3	Latent-transforming growth factor beta-binding protein 2 (LTBP-2)
Olink Target 96 Cardiometabolic(v.3604)	P16871	IL7RA	IL7R	Interleukin-7 receptor subunit alpha (IL-7 receptor subunit alpha) (IL-7R subunit alpha) (IL-7R-alpha) (IL-7RA) (CDw127) (CD antigen CD127)
Olink Target 96 Cardiometabolic(v.3604)	P19320	VCAM1	VCAM1	Vascular cell adhesion protein 1 (V-CAM 1) (VCAM-1) (INCAM-100) (CD antigen CD106) [Cleaved into: Soluble Vascular Cell Adhesion Molecule-1]
Olink Target 96 Cardiometabolic(v.3604)	P14151	LYAM1	SELL LNHR LYAM1	L-selectin (CD62 antigen-like family member L) (Leukocyte adhesion molecule 1) (LAM-1) (Leukocyte surface antigen Leu-8) (Leukocyte-endothelial cell adhesion molecule 1) (LECAM1) (Lymph node homing receptor) (TQ1) (gp90-MEL) (CD antigen CD62L)
Olink Target 96 Cardiometabolic(v.3604)	P03951	FA11	F11	Coagulation factor XI (FXI) (EC 3.4.21.27) (Plasma thromboplastin antecedent) (PTA) [Cleaved into: Coagulation factor XIa heavy chain; Coagulation factor XIa light chain]
Olink Target 96 Cardiometabolic(v.3604)	P49747	COMP	COMP	Cartilage oligomeric matrix protein (COMP) (Thrombospondin-5) (TSP5)
Olink Target 96 Cardiometabolic(v.3604)	P22748	CAH4	CA4	Carbonic anhydrase 4 (EC 4.2.1.1) (Carbonate dehydratase IV) (Carbonic anhydrase IV) (CA-IV)
Olink Target 96 Cardiometabolic(v.3604)	Q13332	PTPRS	PTPRS	Receptor-type tyrosine-protein phosphatase S (R-PTP-S) (EC 3.1.3.48) (Receptor-type tyrosine-protein phosphatase sigma) (R-PTP-sigma)
Olink Target 96 Cardiometabolic(v.3604)	P11226	MBL2	MBL2 COLEC1 MBL	Mannose-binding protein C (MBP-C) (Collectin-1) (MBP1) (Mannan-binding protein) (Mannose-binding lectin)
Olink Target 96 Cardiometabolic(v.3604)	P01033	TIMP1	TIMP1 CLGI TIMP	Metalloproteinase inhibitor 1 (Erythroid-potentiating activity) (EPA) (Fibroblast collagenase inhibitor) (Collagenase inhibitor) (Tissue inhibitor of metalloproteinases 1) (TIMP-1)
Olink Target 96 Cardiometabolic(v.3604)	Q9Y5C1	ANGL3	ANGPTL3 ANGPT5 UNQ153/PRO179	Angiopoietin-related protein 3 (Angiopoietin-5) (ANG-5) (Angiopoietin-like protein 3) [Cleaved into: ANGPTL3(17-221); ANGPTL3(17-224)]
Olink Target 96 Cardiometabolic(v.3604)	Q06141	REG3A	REG3A HIP PAP PAP1	Regenerating islet-derived protein 3-alpha (REG-3-alpha) (Hepatointestinal pancreatic protein) (HIP/PAP) (Human proislet peptide) (HIP) (Pancreatitis-associated protein 1) (Regenerating islet-derived protein III-alpha) (Reg III-alpha) [Cleaved into: Regenerating islet-derived protein 3-alpha 16.5 kDa form; Regenerating islet-derived protein 3-alpha 15 kDa form]
Olink Target 96 Cardiometabolic(v.3604)	P00441	SODC	SOD1	Superoxide dismutase [Cu-Zn] (EC 1.15.1.1) (Superoxide dismutase 1) (hSod1)
Olink Target 96 Cardiometabolic(v.3604)	P15529	MCP	CD46 MCP MIC10	Membrane cofactor protein (TLX) (Trophoblast leukocyte common antigen) (CD antigen CD46)
Olink Target 96 Cardiometabolic(v.3604)	P11215	ITAM	ITGAM CD11B CR3A	Integrin alpha-M (CD11 antigen-like family member B) (CR-3 alpha chain) (Cell surface glycoprotein MAC-1 subunit alpha) (Leukocyte adhesion receptor MO1) (Neutrophil adherence receptor) (CD antigen CD11b)
Olink Target 96 Cardiometabolic(v.3604)	P24821	TENA	TNC HXB	Tenascin (TN) (Cytotactin) (GMEM) (GP 150-225) (Glioma-associated-extracellular matrix antigen) (Hexabrachion) (JI) (Myotendinous antigen) (Neuronectin) (Tenascin-C) (TN-C)
Olink Target 96 Cardiometabolic(v.3604)	P14543	NID1	NID1 NID	Nidogen-1 (NID-1) (Entactin)
Olink Target 96 Cardiometabolic(v.3604)	Q9BXR6	FHR5	CFHR5 CFHL5 FHR5	Complement factor H-related protein 5 (FHR-5)
Olink Target 96 Cardiometabolic(v.3604)	Q14515	SPRL1	SPARCL1	SPARC-like protein 1 (High endothelial venule protein) (Hevin) (MAST 9)
Olink Target 96 Cardiometabolic(v.3604)	O15031	PLXB2	PLXNB2 KIAA0315	Plexin-B2 (MM1)
Olink Target 96 Cardiometabolic(v.3604)	Q9H1U4	MEGF9	MEGF9 EGFL5 KIAA0818 UNQ671/PRO1305	Multiple epidermal growth factor-like domains protein 9 (Multiple EGF-like domains protein 9) (Epidermal growth factor-like protein 5) (EGF-like protein 5)
Olink Target 96 Cardiometabolic(v.3604)	P03950	ANGI	ANG RNASE5	Angiogenin (EC 3.1.27.-) (Ribonuclease 5) (RNase 5)
Olink Target 96 Cardiometabolic(v.3604)	P15907	SIAT1	ST6GAL1 SIAT1	Beta-galactoside alpha-2,6-sialyltransferase 1 (Alpha 2,6-ST 1) (EC 2.4.3.1) (B-cell antigen CD75) (CMP-N-acetylneuraminate-beta-galactosamide-alpha-2,6-sialyltransferase 1) (ST6Gal I) (ST6GalI) (Sialyltransferase 1)
Olink Target 96 Cardiometabolic(v.3604)	P27487	DPP4	DPP4 ADCP2 CD26	Dipeptidyl peptidase 4 (EC 3.4.14.5) (ADABP) (Adenosine deaminase complexing protein 2) (ADCP-2) (Dipeptidyl peptidase IV) (DPP IV) (T-cell activation antigen CD26) (TP103) (CD antigen CD26) [Cleaved into: Dipeptidyl peptidase 4 membrane form (Dipeptidyl peptidase IV membrane form); Dipeptidyl peptidase 4 soluble form (Dipeptidyl peptidase IV soluble form)]
Olink Target 96 Cardiometabolic(v.3604)	P05451	REG1A	REG1A PSPS PSPS1 REG	Lithostathine-1-alpha (Islet cells regeneration factor) (ICRF) (Islet of Langerhans regenerating protein) (REG) (Pancreatic stone protein) (PSP) (Pancreatic thread protein) (PTP) (Regenerating islet-derived protein 1-alpha) (REG-1-alpha) (Regenerating protein I alpha)
Olink Target 96 Cardiometabolic(v.3604)	Q16769	QPCT	QPCT	Glutaminyl-peptide cyclotransferase (EC 2.3.2.5) (Glutaminyl cyclase) (QC) (sQC) (Glutaminyl-tRNA cyclotransferase) (Glutamyl cyclase) (EC)
Olink Target 96 Cardiometabolic(v.3604)	Q15485	FCN2	FCN2 FCNL	Ficolin-2 (37 kDa elastin-binding protein) (Collagen/fibrinogen domain-containing protein 2) (EBP-37) (Ficolin-B) (Ficolin-beta) (Hucolin) (L-ficolin) (Serum lectin p35)
Olink Target 96 Cardiometabolic(v.3604)	Q9UGM5	FETUB	FETUB	Fetuin-B (16G2) (Fetuin-like protein IRL685) (Gugu)
Olink Target 96 Cardiometabolic(v.3604)	P23141	EST1	CES1 CES2 SES1	Liver carboxylesterase 1 (Acyl-coenzyme A:cholesterol acyltransferase) (ACAT) (Brain carboxylesterase hBr1) (Carboxylesterase 1) (CE-1) (hCE-1) (EC 3.1.1.1) (Cholesteryl ester hydrolase) (CEH) (EC 3.1.1.13) (Cocaine carboxylesterase) (Egasyn) (HMSE) (Methylumbelliferyl-acetate deacetylase 1) (EC 3.1.1.56) (Monocyte/macrophage serine esterase) (Retinyl ester hydrolase) (REH) (Serine esterase 1) (T…
Olink Target 96 Cardiometabolic(v.3604)	Q9NQ79	CRAC1	CRTAC1 ASPIC1 CEP68	Cartilage acidic protein 1 (68 kDa chondrocyte-expressed protein) (CEP-68) (ASPIC)
Olink Target 96 Cardiometabolic(v.3604)	P20062	TCO2	TCN2 TC2	Transcobalamin-2 (TC-2) (Transcobalamin II) (TC II) (TCII)
Olink Target 96 Cardiometabolic(v.3604)	P07478	TRY2	PRSS2 TRY2 TRYP2	Trypsin-2 (EC 3.4.21.4) (Anionic trypsinogen) (Serine protease 2) (Trypsin II)
Olink Target 96 Cardiometabolic(v.3604)	P32942	ICAM3	ICAM3	Intercellular adhesion molecule 3 (ICAM-3) (CDw50) (ICAM-R) (CD antigen CD50)
Olink Target 96 Cardiometabolic(v.3604)	P35542	SAA4	SAA4 CSAA	Serum amyloid A-4 protein (Constitutively expressed serum amyloid A protein) (C-SAA)
Olink Target 96 Cardiometabolic(v.3604)	Q96KN2	CNDP1	CNDP1 CN1 CPGL2 UNQ1915/PRO4380	Beta-Ala-His dipeptidase (EC 3.4.13.20) (CNDP dipeptidase 1) (Carnosine dipeptidase 1) (Glutamate carboxypeptidase-like protein 2) (Serum carnosinase)
Olink Target 96 Cardiometabolic(v.3604)	P12318	FCG2A	FCGR2A CD32 FCG2 FCGR2A1 IGFR2	Low affinity immunoglobulin gamma Fc region receptor II-a (IgG Fc receptor II-a) (CDw32) (Fc-gamma RII-a) (Fc-gamma-RIIa) (FcRII-a) (CD antigen CD32)
Olink Target 96 Cardiometabolic(v.3604)	O14786	NRP1	NRP1 NRP VEGF165R	Neuropilin-1 (Vascular endothelial cell growth factor 165 receptor) (CD antigen CD304)
Olink Target 96 Cardiometabolic(v.3604)	Q12805	FBLN3	EFEMP1 FBLN3 FBNL	EGF-containing fibulin-like extracellular matrix protein 1 (Extracellular protein S1-5) (Fibrillin-like protein) (Fibulin-3) (FIBL-3)
Olink Target 96 Cardiometabolic(v.3604)	Q96H15	TIMD4	TIMD4 TIM4	T-cell immunoglobulin and mucin domain-containing protein 4 (TIMD-4) (T-cell immunoglobulin mucin receptor 4) (TIM-4) (T-cell membrane protein 4)
Olink Target 96 Cardiometabolic(v.3604)	Q12884	SEPR	FAP	Prolyl endopeptidase FAP (EC 3.4.21.26) (170 kDa melanoma membrane-bound gelatinase) (Dipeptidyl peptidase FAP) (EC 3.4.14.5) (Fibroblast activation protein alpha) (FAPalpha) (Gelatine degradation protease FAP) (EC 3.4.21.-) (Integral membrane serine protease) (Post-proline cleaving enzyme) (Serine integral membrane protease) (SIMP) (Surface-expressed protease) (Seprase) [Cleaved into: Antiplasmi…
Olink Target 96 Cardiometabolic(v.3604)	P35590	TIE1	TIE1 TIE	Tyrosine-protein kinase receptor Tie-1 (EC 2.7.10.1)
Olink Target 96 Cardiometabolic(v.3604)	P35443	TSP4	THBS4 TSP4	Thrombospondin-4
Olink Target 96 Cardiometabolic(v.3604)	P08709	FA7	F7	Coagulation factor VII (EC 3.4.21.21) (Proconvertin) (Serum prothrombin conversion accelerator) (SPCA) (Eptacog alfa) [Cleaved into: Factor VII light chain; Factor VII heavy chain]
Olink Target 96 Cardiometabolic(v.3604)	P07359	GP1BA	GP1BA	Platelet glycoprotein Ib alpha chain (GP-Ib alpha) (GPIb-alpha) (GPIbA) (Glycoprotein Ibalpha) (Antigen CD42b-alpha) (CD antigen CD42b) [Cleaved into: Glycocalicin]
Olink Target 96 Cardiometabolic(v.3604)	Q9Y5Y7	LYVE1	LYVE1 CRSBP1 HAR XLKD1 UNQ230/PRO263	Lymphatic vessel endothelial hyaluronic acid receptor 1 (LYVE-1) (Cell surface retention sequence-binding protein 1) (CRSBP-1) (Extracellular link domain-containing protein 1) (Hyaluronic acid receptor)
Olink Target 96 Cardiometabolic(v.3604)	P07451	CAH3	CA3	Carbonic anhydrase 3 (EC 4.2.1.1) (Carbonate dehydratase III) (Carbonic anhydrase III) (CA-III)
Olink Target 96 Cardiometabolic(v.3604)	Q03167	TGBR3	TGFBR3	Transforming growth factor beta receptor type 3 (TGF-beta receptor type 3) (TGFR-3) (Betaglycan) (Transforming growth factor beta receptor III) (TGF-beta receptor type III)
Olink Target 96 Cardiometabolic(v.3604)	P59665	DEF1	DEFA1 DEF1 DEFA2 MRS; DEFA1B	Neutrophil defensin 1 (Defensin, alpha 1) (HNP-1) (HP-1) (HP1) [Cleaved into: HP 1-56; Neutrophil defensin 2 (HNP-2) (HP-2) (HP2)]
Olink Target 96 Cardiometabolic(v.3604)	P13987	CD59	CD59 MIC11 MIN1 MIN2 MIN3 MSK21	CD59 glycoprotein (1F5 antigen) (20 kDa homologous restriction factor) (HRF-20) (HRF20) (MAC-inhibitory protein) (MAC-IP) (MEM43 antigen) (Membrane attack complex inhibition factor) (MACIF) (Membrane inhibitor of reactive lysis) (MIRL) (Protectin) (CD antigen CD59)
Olink Target 96 Cardiometabolic(v.3604)	O95445	APOM	APOM G3A NG20 HSPC336	Apolipoprotein M (Apo-M) (ApoM) (Protein G3a)
Olink Target 96 Cardiometabolic(v.3604)	Q99650	OSMR	OSMR OSMRB	Oncostatin-M-specific receptor subunit beta (Interleukin-31 receptor subunit beta) (IL-31 receptor subunit beta) (IL-31R subunit beta) (IL-31R-beta) (IL-31RB)
Olink Target 96 Cardiometabolic(v.3604)	Q8N423	LIRB2	LILRB2 ILT4 LIR2 MIR10	Leukocyte immunoglobulin-like receptor subfamily B member 2 (LIR-2) (Leukocyte immunoglobulin-like receptor 2) (CD85 antigen-like family member D) (Immunoglobulin-like transcript 4) (ILT-4) (Monocyte/macrophage immunoglobulin-like receptor 10) (MIR-10) (CD antigen CD85d)
Olink Target 96 Cardiometabolic(v.3604)	P07911	UROM	UMOD	Uromodulin (Tamm-Horsfall urinary glycoprotein) (THP) [Cleaved into: Uromodulin, secreted form]
Olink Target 96 Cardiometabolic(v.3604)	P55774	CCL18	CCL18 AMAC1 DCCK1 MIP4 PARC SCYA18	C-C motif chemokine 18 (Alternative macrophage activation-associated CC chemokine 1) (AMAC-1) (CC chemokine PARC) (Dendritic cell chemokine 1) (DC-CK1) (Macrophage inflammatory protein 4) (MIP-4) (Pulmonary and activation-regulated chemokine) (Small-inducible cytokine A18) [Cleaved into: CCL18(1-68); CCL18(3-69); CCL18(4-69)]
Olink Target 96 Cardiometabolic(v.3604)	P39060	COIA1	COL18A1	Collagen alpha-1(XVIII) chain [Cleaved into: Endostatin; Non-collagenous domain 1 (NC1)]
Olink Target 96 Cardiometabolic(v.3604)	P80188	NGAL	LCN2 HNL NGAL	Neutrophil gelatinase-associated lipocalin (NGAL) (25 kDa alpha-2-microglobulin-related subunit of MMP-9) (Lipocalin-2) (Oncogene 24p3) (Siderocalin) (p25)
Olink Target 96 Cardiometabolic(v.3604)	P10721	KIT	KIT SCFR	Mast/stem cell growth factor receptor Kit (SCFR) (EC 2.7.10.1) (Piebald trait protein) (PBT) (Proto-oncogene c-Kit) (Tyrosine-protein kinase Kit) (p145 c-kit) (v-kit Hardy-Zuckerman 4 feline sarcoma viral oncogene homolog) (CD antigen CD117)
Olink Target 96 Cardiometabolic(v.3604)	Q9BXJ1	C1QT1	C1QTNF1 CTRP1 UNQ310/PRO353	Complement C1q tumor necrosis factor-related protein 1 (G protein-coupled receptor-interacting protein) (GIP)
Olink Target 96 Cardiometabolic(v.3604)	Q16853	AOC3	AOC3 VAP1	Membrane primary amine oxidase (EC 1.4.3.21) (Copper amine oxidase) (HPAO) (Semicarbazide-sensitive amine oxidase) (SSAO) (Vascular adhesion protein 1) (VAP-1)
Olink Target 96 Cardiometabolic(v.3604)	Q14393	GAS6	GAS6 AXLLG	Growth arrest-specific protein 6 (GAS-6) (AXL receptor tyrosine kinase ligand)
Olink Target 96 Cardiometabolic(v.3604)	P0DOY2	IGLC2	IGLC2	Immunoglobulin lambda constant 2 (Ig lambda chain C region Kern) (Ig lambda chain C region NIG-64) (Ig lambda chain C region SH) (Ig lambda chain C region X) (Ig lambda-2 chain C region)
Olink Target 96 Cardiometabolic(v.3604)	Q13093	PAFA	PLA2G7 PAFAH	Platelet-activating factor acetylhydrolase (PAF acetylhydrolase) (EC 3.1.1.47) (1-alkyl-2-acetylglycerophosphocholine esterase) (2-acetyl-1-alkylglycerophosphocholine esterase) (Group-VIIA phospholipase A2) (gVIIA-PLA2) (LDL-associated phospholipase A2) (LDL-PLA(2)) (PAF 2-acylhydrolase)
Olink Target 96 Cardiometabolic(v.3604)	P22105	TENX	TNXB HXBL TNX TNXB1 TNXB2 XB	Tenascin-X (TN-X) (Hexabrachion-like protein)
Olink Target 96 Cardiometabolic(v.3604)	Q13361	MFAP5	MFAP5 MAGP2	Microfibrillar-associated protein 5 (MFAP-5) (MP25) (Microfibril-associated glycoprotein 2) (MAGP-2)
Olink Target 96 Cardiometabolic(v.3604)	Q6EMK4	VASN	VASN SLITL2 UNQ314/PRO357/PRO1282	Vasorin (Protein slit-like 2)
Olink Target 96 Cardiometabolic(v.3604)	O75023	LIRB5	LILRB5 LIR8	Leukocyte immunoglobulin-like receptor subfamily B member 5 (CD85 antigen-like family member C) (Leukocyte immunoglobulin-like receptor 8) (LIR-8) (CD antigen CD85c)
Olink Target 96 Cardiometabolic(v.3604)	P06681	CO2	C2	Complement C2 (EC 3.4.21.43) (C3/C5 convertase) [Cleaved into: Complement C2b fragment; Complement C2a fragment]
